# Supplementary material for: Preclinical evaluation of manufacturable SARS-CoV-2 spike virus-like particles produced in Chinese Hamster Ovary cells
Source: Commun Med (Lond). 2023 Aug 23;3:116. doi: 10.1038/s43856-023-00340-7 (PMC10447459; doi:10.1038/s43856-023-00340-7)
Supplement: Supplementary file 4 — Supplementary Data 1 [file 43856_2023_340_MOESM4_ESM.xlsx]

## Sheet: N17_Tr
	S-VLP	SmT2v3	Values <1% set to 0%		HexNAc	Man	Gal	Fuc	NeuAc		S-VLP	HexNAc	Man	Gal	Fuc	NeuAc		SmT2v3	HexNAc	Man	Gal	Fuc	NeuAc
FA1	0.217991	0.0695621	2% Cut-off		3	3	0	1	0			0.653972	0.653972	0	0.217991	0			0.208686	0.208686	0	0.0695621	0
FA1G1	0.0239744	0.0687131			3	3	1	1	0			0.0719232	0.0719232	0.0239744	0.0239744	0			0.206139	0.206139	0.0687131	0.0687131	0
FA2	0.917061	0.20615			4	3	0	1	0			3.66824	2.75118	0	0.917061	0			0.824599	0.618449	0	0.20615	0
FA2G1	0.467648	0.525073			4	3	1	1	0			1.87059	1.40294	0.467648	0.467648	0			2.10029	1.57522	0.525073	0.525073	0
FA2G2	0.18164	0.489626			4	3	2	1	0			0.726561	0.544921	0.363281	0.18164	0			1.95851	1.46888	0.979253	0.489626	0
FA3	0.24676	0.0386429			5	3	0	1	0			1.2338	0.740281	0	0.24676	0			0.193215	0.115929	0	0.0386429	0
FA3G1	0.105465	0.0216449			5	3	1	1	0			0.527327	0.316396	0.105465	0.105465	0			0.108225	0.0649347	0.0216449	0.0216449	0
FA3G2	0.0527534	0.0928791			5	3	2	1	0			0.263767	0.15826	0.105507	0.0527534	0			0.464395	0.278637	0.185758	0.0928791	0
FA3G3	0.0211268	0.221231			5	3	3	1	0			0.105634	0.0633804	0.0633804	0.0211268	0			1.10616	0.663693	0.663693	0.221231	0
FA4	0.0335507	0.0141408			6	3	0	1	0			0.201304	0.100652	0	0.0335507	0			0.0848446	0.0424223	0	0.0141408	0
FA4G1	0.0206824	0.0103879			6	3	1	1	0			0.124095	0.0620473	0.0206824	0.0206824	0			0.0623275	0.0311637	0.0103879	0.0103879	0
FA4G4	0	0.0545901			6	3	4	1	0			0	0	0	0	0			0.327541	0.16377	0.21836	0.0545901	0
Man5	0.0333297	0.174767			2	5	0	0	0			0.0666593	0.166648	0	0	0			0.349535	0.873837	0	0	0
FA2G1S1	1	0.290326			4	3	1	1	1			4	3	1	1	1			1.16131	0.870979	0.290326	0.290326	0.290326
FA2G2S1	0.498785	1			4	3	2	1	1			1.99514	1.49635	0.99757	0.498785	0.498785			4	3	2	1	1
FA2G2S2	0.179855	0.178716			4	3	2	1	2			0.719422	0.539566	0.359711	0.179855	0.359711			0.714862	0.536147	0.357431	0.178716	0.357431
FA3G1S1	0.211166	0			5	3	1	1	1			1.05583	0.633499	0.211166	0.211166	0.211166			0	0	0	0	0
FA3G2S1	0.147184	0.0825894			5	3	2	1	1			0.73592	0.441552	0.294368	0.147184	0.147184			0.412947	0.247768	0.165179	0.0825894	0.0825894
FA3G2S2	0.0905744	0			5	3	2	1	2			0.452872	0.271723	0.181149	0.0905744	0.181149			0	0	0	0	0
FA3G3S1	0.0675109	0.290149			5	3	3	1	1			0.337554	0.202533	0.202533	0.0675109	0.0675109			1.45074	0.870446	0.870446	0.290149	0.290149
FA3G3S2	0.0702142	0.107491			5	3	3	1	2			0.351071	0.210643	0.210643	0.0702142	0.140428			0.537454	0.322473	0.322473	0.107491	0.214982
FA4G1S1	0.0326615	0			6	3	1	1	1			0.195969	0.0979845	0.0326615	0.0326615	0.0326615			0	0	0	0	0
FA4G2S1	0.0312166	0.0105648			6	3	2	1	1			0.187299	0.0936497	0.0624331	0.0312166	0.0312166			0.0633891	0.0316945	0.0211297	0.0105648	0.0105648
FA4G2S2	0.0231147	0			6	3	2	1	2			0.138688	0.0693441	0.0462294	0.0231147	0.0462294			0	0	0	0	0
FA4G4S1	0	0.0906948			6	3	4	1	1			0	0	0	0	0			0.544169	0.272084	0.362779	0.0906948	0.0906948
FA4G4S2	0	0.0405142			6	3	4	1	2			0	0	0	0	0			0.243085	0.121542	0.162057	0.0405142	0.0810283
A1	0	0.0215841			3	3	0	0	0			0	0	0	0	0			0.0647524	0.0647524	0	0	0
A2G1	0	0.0218923			4	3	1	0	0			0	0	0	0	0			0.0875694	0.065677	0.0218923	0	0
A2G2	0	0.134411			4	3	2	0	0			0	0	0	0	0			0.537646	0.403234	0.268823	0	0
A3G3	0	0.024474			5	3	3	0	0			0	0	0	0	0			0.12237	0.0734219	0.0734219	0	0
A2G2S1	0	0.0538338			4	3	2	0	1			0	0	0	0	0			0.215335	0.161501	0.107668	0	0.0538338
M4-FA1G1	0.0154409	0.0257592			3	4	1	1	0			0.0463228	0.0617637	0.0154409	0.0154409	0			0.0772775	0.103037	0.0257592	0.0257592	0
M5-A1G1	0	0.0312001			3	5	1	0	0			0	0	0	0	0			0.0936003	0.156	0.0312001	0	0
												19.73	14.1512	4.76384	4.65638	2.71604			18.321	13.6125	7.75347	3.92945	2.4716
Not glycosylated	0.696499	0.886979									Average Composition	4.20708	3.01751	1.01581	0.992893	0.57915		Average Composition	4.17181	3.09967	1.76552	0.894762	0.5628
Sum	4.68971	4.39161
SUMMARY
Non-glycosylated	0.129312	0.168033
0NeuAc	0.498416	0.511596
1NeuAc	0.424019	0.414007
2NeuAc	0.0775654	0.0743966
3NeuAc	0	0
4NeuAc	0	0
	1	1
Average NeuAc	0.57915	0.5628
High Mannose	0.00710698	0.0397958
Hybrid	0.00329252	0.01297
Biantennary	0.691939	0.660357
Triantennary	0.215953	0.200177
Tetraantennary	0.030114	0.0502988
Other	0.0515949	0.0364011
	1	1
Fully Gal	0.222425	0.627206
Partial Gal	0.767176	0.320028
Other	0.0103995	0.0527658
	1	1
Fucosylated	0.992893	0.894762
Afucosylated	0	0.065442
High Mannose	0.00710698	0.0397958
	1	1

## Sheet: N61_aL
	S-VLP	SmT2v3	Values <1% set to 0%		HexNAc	Man	Gal	Fuc	NeuAc		S-VLP	HexNAc	Man	Gal	Fuc	NeuAc		SmT2v3	HexNAc	Man	Gal	Fuc	NeuAc
FA2	0.150674	0.0191919			4	3	0	1	0			0.602695	0.452021	0	0.150674	0			0.0767677	0.0575758	0	0.0191919	0
FA2G1	0.106559	0.0305522			4	3	1	1	0			0.426236	0.319677	0.106559	0.106559	0			0.122209	0.0916567	0.0305522	0.0305522	0
FA2G2	0.165568	0.138094			4	3	2	1	0			0.662273	0.496705	0.331137	0.165568	0			0.552374	0.414281	0.276187	0.138094	0
Man3	0.691355	0.300012			2	3	0	0	0			1.38271	2.07407	0	0	0			0.600024	0.900035	0	0	0
Man4	0.232485	0.139496			2	4	0	0	0			0.464969	0.929939	0	0	0			0.278992	0.557985	0	0	0
Man5	0.80792	1			2	5	0	0	0			1.61584	4.0396	0	0	0			2	5	0	0	0
Man6	0.457766	0.438716			2	6	0	0	0			0.915531	2.74659	0	0	0			0.877432	2.6323	0	0	0
Man7	0.0645241	0.0792557			2	7	0	0	0			0.129048	0.451669	0	0	0			0.158511	0.55479	0	0	0
Man8	0.0556913	0.0762155			2	8	0	0	0			0.111383	0.44553	0	0	0			0.152431	0.609724	0	0	0
Man9	0.0161839	0.0190456			2	9	0	0	0			0.0323678	0.145655	0	0	0			0.0380913	0.171411	0	0	0
Man10	0	0.0212361			2	10	0	0	0			0	0	0	0	0			0.0424722	0.212361	0	0	0
FA2G1S1	0.0383662	0			4	3	1	1	1			0.153465	0.115098	0.0383662	0.0383662	0.0383662			0	0	0	0	0
FA2G2S1	0.0654611	0.0128473			4	3	2	1	1			0.261844	0.196383	0.130922	0.0654611	0.0654611			0.0513891	0.0385418	0.0256945	0.0128473	0.0128473
A1	0.307797	0.0491811			3	3	0	0	0			0.923392	0.923392	0	0	0			0.147543	0.147543	0	0	0
A1G1	0.210736	0.220465			3	3	1	0	0			0.632207	0.632207	0.210736	0	0			0.661396	0.661396	0.220465	0	0
A2	1	0.0615532			4	3	0	0	0			4	3	0	0	0			0.246213	0.18466	0	0	0
A2G1	0.95159	0.0780328			4	3	1	0	0			3.80636	2.85477	0.95159	0	0			0.312131	0.234098	0.0780328	0	0
A2G2	0.617724	0.256878			4	3	2	0	0			2.4709	1.85317	1.23545	0	0			1.02751	0.770635	0.513757	0	0
A3	0.0646907	0			5	3	0	0	0			0.323454	0.194072	0	0	0			0	0	0	0	0
A3G2	0.0252084	0			5	3	2	0	0			0.126042	0.0756251	0.0504167	0	0			0	0	0	0	0
A3G3	0.0412151	0.0108579			5	3	3	0	0			0.206076	0.123645	0.123645	0	0			0.0542894	0.0325737	0.0325737	0	0
A1G1S1	0.113475	0.0157171			3	3	1	0	1			0.340424	0.340424	0.113475	0	0.113475			0.0471512	0.0471512	0.0157171	0	0.0157171
A2G1S1	0.413717	0.0549642			4	3	1	0	1			1.65487	1.24115	0.413717	0	0.413717			0.219857	0.164893	0.0549642	0	0.0549642
A2G2S1	0.864683	0.124294			4	3	2	0	1			3.45873	2.59405	1.72937	0	0.864683			0.497177	0.372883	0.248588	0	0.124294
A2G2S2	0.205733	0			4	3	2	0	2			0.82293	0.617198	0.411465	0	0.411465			0	0	0	0	0
A3G3S1	0.0389697	0			5	3	3	0	1			0.194848	0.116909	0.116909	0	0.0389697			0	0	0	0	0
M4-A1G1	0.0304678	0.0885925			3	4	1	0	0			0.0914035	0.121871	0.0304678	0	0			0.265778	0.35437	0.0885925	0	0
M5-A1G1	0.0175262	0.0918888			3	5	1	0	0			0.0525785	0.0876309	0.0175262	0	0			0.275666	0.459444	0.0918888	0	0
												25.8626	27.1891	6.01175	0.526628	1.94614			8.70541	14.6703	1.67701	0.200685	0.207823
Not glycosylated	0	2.48899e-05									Average Composition	3.33449	3.50551	0.775101	0.0678987	0.250917		Average Composition	2.61653	4.40935	0.504049	0.0603185	0.0624639
Sum	7.75609	3.32709
SUMMARY
Non-glycosylated	0	7.48094e-06
0NeuAc	0.775608	0.937536
1NeuAc	0.197867	0.0624639
2NeuAc	0.0265253	0
3NeuAc	0	0
4NeuAc	0	0
	1	1
Average NeuAc	0.250917	0.0624639
High Mannose	0.299884	0.623361
Hybrid	0.00618792	0.0542461
Biantennary	0.590514	0.23336
Triantennary	0.0219291	0.00326348
Tetraantennary	0	0
Other	0.0814854	0.0857698
	1	1
Fully Gal	0.29958	0.234185
Partial Gal	0.394349	0.0882079
Other	0.306072	0.677607
	1	1
Fucosylated	0.0678987	0.0603185
Afucosylated	0.632217	0.31632
High Mannose	0.299884	0.623361
	1	1

## Sheet: N61_Ch
	S-VLP	SmT2v3	Values <1% set to 0%		HexNAc	Man	Gal	Fuc	NeuAc		S-VLP	HexNAc	Man	Gal	Fuc	NeuAc		SmT2v3	HexNAc	Man	Gal	Fuc	NeuAc
FA2	0.0731784	0			4	3	0	1	0			0.292714	0.219535	0	0.0731784	0			0	0	0	0	0
FA2G1	0.036088	0.0102809			4	3	1	1	0			0.144352	0.108264	0.036088	0.036088	0			0.0411237	0.0308428	0.0102809	0.0102809	0
FA2G2	0.113038	0.184331			4	3	2	1	0			0.45215	0.339113	0.226075	0.113038	0			0.737325	0.552993	0.368662	0.184331	0
Man3	0.456844	0.223062			2	3	0	0	0			0.913688	1.37053	0	0	0			0.446124	0.669186	0	0	0
Man4	0.214419	0.125269			2	4	0	0	0			0.428838	0.857676	0	0	0			0.250538	0.501077	0	0	0
Man5	0.623869	1			2	5	0	0	0			1.24774	3.11934	0	0	0			2	5	0	0	0
Man6	0.334973	0.268247			2	6	0	0	0			0.669945	2.00984	0	0	0			0.536493	1.60948	0	0	0
Man7	0	0.0411601			2	7	0	0	0			0	0	0	0	0			0.0823201	0.28812	0	0	0
Man8	0	0.0230785			2	8	0	0	0			0	0	0	0	0			0.0461569	0.184628	0	0	0
A1	0.162104	0.0387152			3	3	0	0	0			0.486311	0.486311	0	0	0			0.116146	0.116146	0	0	0
A1G1	0.137192	0.203325			3	3	1	0	0			0.411576	0.411576	0.137192	0	0			0.609976	0.609976	0.203325	0	0
A2	1	0.0320507			4	3	0	0	0			4	3	0	0	0			0.128203	0.0961521	0	0	0
A2G1	0.432424	0.0313264			4	3	1	0	0			1.7297	1.29727	0.432424	0	0			0.125306	0.0939792	0.0313264	0	0
A2G2	0.633557	0.354435			4	3	2	0	0			2.53423	1.90067	1.26711	0	0			1.41774	1.0633	0.708869	0	0
A1G1S1	0.0304664	0			3	3	1	0	1			0.0913991	0.0913991	0.0304664	0	0.0304664			0	0	0	0	0
A2G1S1	0.161843	0			4	3	1	0	1			0.647373	0.48553	0.161843	0	0.161843			0	0	0	0	0
A2G2S1	0.804239	0.0699932			4	3	2	0	1			3.21696	2.41272	1.60848	0	0.804239			0.279973	0.20998	0.139986	0	0.0699932
A2G2S2	0.288825	0			4	3	2	0	2			1.1553	0.866475	0.57765	0	0.57765			0	0	0	0	0
M4-A1G1	0.0209034	0.0661946			3	4	1	0	0			0.0627101	0.0836135	0.0209034	0	0			0.198584	0.264778	0.0661946	0	0
												18.485	19.0599	4.49823	0.222304	1.5742			7.01601	11.2906	1.52865	0.194612	0.0699932
Not glycosylated	0	0									Average Composition	3.34633	3.4504	0.814313	0.0402436	0.284976		Average Composition	2.62627	4.22638	0.572212	0.0728483	0.0262003
Sum	5.52396	2.67147
SUMMARY
Non-glycosylated	0	0
0NeuAc	0.76731	0.9738
1NeuAc	0.180405	0.0262003
2NeuAc	0.0522858	0
3NeuAc	0	0
4NeuAc	0	0
	1	1
Average NeuAc	0.284976	0.0262003
High Mannose	0.295097	0.629173
Hybrid	0.00378413	0.0247783
Biantennary	0.641422	0.255446
Triantennary	0	0
Tetraantennary	0	0
Other	0.0596967	0.090602
	1	1
Fully Gal	0.363384	0.303984
Partial Gal	0.337735	0.0420642
Other	0.298881	0.653952
	1	1
Fucosylated	0.0402436	0.0728483
Afucosylated	0.664659	0.297978
High Mannose	0.295097	0.629173
	1	1

## Sheet: N74_aL
	S-VLP	SmT2v3	Values <1% set to 0%		HexNAc	Man	Gal	Fuc	NeuAc		S-VLP	HexNAc	Man	Gal	Fuc	NeuAc		SmT2v3	HexNAc	Man	Gal	Fuc	NeuAc
Core	0.0723934	0			2	3	0	1	0			0.144787	0.21718	0	0.0723934	0			0	0	0	0	0
FA1	0.297383	0.0422042			3	3	0	1	0			0.892149	0.892149	0	0.297383	0			0.126613	0.126613	0	0.0422042	0
FA1G1	0.0927623	0.028842			3	3	1	1	0			0.278287	0.278287	0.0927623	0.0927623	0			0.086526	0.086526	0.028842	0.028842	0
FA2	0.517487	0.0765278			4	3	0	1	0			2.06995	1.55246	0	0.517487	0			0.306111	0.229583	0	0.0765278	0
FA2G1	0.218115	0.12346			4	3	1	1	0			0.872459	0.654344	0.218115	0.218115	0			0.49384	0.37038	0.12346	0.12346	0
FA2G2	0.30118	1			4	3	2	1	0			1.20472	0.903539	0.60236	0.30118	0			4	3	2	1	0
FA3	0.256793	0.0334446			5	3	0	1	0			1.28397	0.77038	0	0.256793	0			0.167223	0.100334	0	0.0334446	0
FA3G1	0.109199	0			5	3	1	1	0			0.545995	0.327597	0.109199	0.109199	0			0	0	0	0	0
FA3G2	0.0567094	0.0415292			5	3	2	1	0			0.283547	0.170128	0.113419	0.0567094	0			0.207646	0.124588	0.0830584	0.0415292	0
FA3G3	0.0580682	0.514704			5	3	3	1	0			0.290341	0.174205	0.174205	0.0580682	0			2.57352	1.54411	1.54411	0.514704	0
FA4	0.0573916	0			6	3	0	1	0			0.34435	0.172175	0	0.0573916	0			0	0	0	0	0
FA4G1	0.0291022	0			6	3	1	1	0			0.174613	0.0873066	0.0291022	0.0291022	0			0	0	0	0	0
FA4G4	0	0.141772			6	3	4	1	0			0	0	0	0	0			0.850632	0.425316	0.567088	0.141772	0
Man5	0.028717	0.0628693			2	5	0	0	0			0.057434	0.143585	0	0	0			0.125739	0.314346	0	0	0
FA1G1S1	0.0957484	0			3	3	1	1	1			0.287245	0.287245	0.0957484	0.0957484	0.0957484			0	0	0	0	0
FA2G1S1	0.500159	0.0357563			4	3	1	1	1			2.00064	1.50048	0.500159	0.500159	0.500159			0.143025	0.107269	0.0357563	0.0357563	0.0357563
FA2G2S1	1	0.612692			4	3	2	1	1			4	3	2	1	1			2.45077	1.83808	1.22538	0.612692	0.612692
FA2G2S2	0.795669	0.164167			4	3	2	1	2			3.18268	2.38701	1.59134	0.795669	1.59134			0.656667	0.492501	0.328334	0.164167	0.328334
FA3G1S1	0.176298	0			5	3	1	1	1			0.881488	0.528893	0.176298	0.176298	0.176298			0	0	0	0	0
FA3G2S1	0.185854	0.0201018			5	3	2	1	1			0.929272	0.557563	0.371709	0.185854	0.185854			0.100509	0.0603053	0.0402036	0.0201018	0.0201018
FA3G2S2	0.109157	0			5	3	2	1	2			0.545785	0.327471	0.218314	0.109157	0.218314			0	0	0	0	0
FA3G3S1	0.249112	0.441122			5	3	3	1	1			1.24556	0.747337	0.747337	0.249112	0.249112			2.20561	1.32337	1.32337	0.441122	0.441122
FA3G3S2	0.253534	0.0904404			5	3	3	1	2			1.26767	0.760602	0.760602	0.253534	0.507068			0.452202	0.271321	0.271321	0.0904404	0.180881
FA3G3S3	0.111495	0			5	3	3	1	3			0.557473	0.334484	0.334484	0.111495	0.334484			0	0	0	0	0
FA4G1S1	0.0597477	0			6	3	1	1	1			0.358486	0.179243	0.0597477	0.0597477	0.0597477			0	0	0	0	0
FA4G2S1	0.0292245	0			6	3	2	1	1			0.175347	0.0876736	0.0584491	0.0292245	0.0292245			0	0	0	0	0
FA4G2S2	0.028651	0			6	3	2	1	2			0.171906	0.0859529	0.0573019	0.028651	0.0573019			0	0	0	0	0
FA4G3S2	0.0220943	0			6	3	3	1	2			0.132566	0.066283	0.066283	0.0220943	0.0441887			0	0	0	0	0
FA4G4S1	0.03116	0.0698262			6	3	4	1	1			0.18696	0.0934799	0.12464	0.03116	0.03116			0.418957	0.209479	0.279305	0.0698262	0.0698262
FA4G4S2	0.0536739	0.0346608			6	3	4	1	2			0.322044	0.161022	0.214696	0.0536739	0.107348			0.207965	0.103982	0.138643	0.0346608	0.0693216
A2G2	0	0.160337			4	3	2	0	0			0	0	0	0	0			0.641349	0.481012	0.320675	0	0
A2G2S1	0	0.0556118			4	3	2	0	1			0	0	0	0	0			0.222447	0.166835	0.111224	0	0.0556118
M4-FA1G1S1	0	0.0311149			3	4	1	1	1			0	0	0	0	0			0.0933448	0.12446	0.0311149	0.0311149	0.0311149
M4-A1G1	0.0215397	0			3	4	1	0	0			0.0646192	0.0861589	0.0215397	0	0			0	0	0	0	0
M4-A2G2	0.0342908	0			4	4	2	0	0			0.137163	0.137163	0.0685815	0	0			0	0	0	0	0
M5-A1G1	0.0400299	0.0297601			3	5	1	0	0			0.12009	0.200149	0.0400299	0	0			0.0892802	0.1488	0.0297601	0	0
M5-A2G2	0.0289375	0.0164808			4	5	2	0	0			0.11575	0.144687	0.057875	0	0			0.0659234	0.0824042	0.0329617	0	0
M5-A2G2S1	0.0361622	0			4	5	2	0	1			0.144649	0.180811	0.0723244	0	0.0361622			0	0	0	0	0
												25.27	18.197	8.97662	5.76816	5.22351			14.9466	10.4146	7.57093	3.36676	1.61889
Not glycosylated	0.000926897	0.00334508									Average Composition	4.24147	3.0543	1.50669	0.968163	0.876745		Average Composition	3.90514	2.72106	1.97807	0.879642	0.42297
Sum	5.95784	3.82742
SUMMARY
Non-glycosylated	0.000155552	0.000873212
0NeuAc	0.372635	0.593593
1NeuAc	0.396699	0.33083
2NeuAc	0.211953	0.0755777
3NeuAc	0.0187139	0
4NeuAc	0	0
	1	1
Average NeuAc	0.876745	0.481985
High Mannose	0.00482004	0.016426
Hybrid	0.0270165	0.0202109
Biantennary	0.559366	0.582259
Triantennary	0.262884	0.298201
Tetraantennary	0.0522077	0.0643407
Other	0.0937063	0.0185624
	1	1
Fully Gal	0.510655	0.865902
Partial Gal	0.445357	0.0974608
Other	0.0439875	0.0366369
	1	1
Fucosylated	0.968163	0.915071
Afucosylated	0.0270165	0.068503
High Mannose	0.00482004	0.016426
	1	1

## Sheet: N122_Tr
	S-VLP	SmT2v3	Values <1% set to 0%		HexNAc	Man	Gal	Fuc	NeuAc		S-VLP	HexNAc	Man	Gal	Fuc	NeuAc		SmT2v3	HexNAc	Man	Gal	Fuc	NeuAc
FA1	0.298236	0			3	3	0	1	0			0.894708	0.894708	0	0.298236	0			0	0	0	0	0
FA1G1	0.0677528	0			3	3	1	1	0			0.203258	0.203258	0.0677528	0.0677528	0			0	0	0	0	0
FA2	0.719283	0.0478228			4	3	0	1	0			2.87713	2.15785	0	0.719283	0			0.191291	0.143468	0	0.0478228	0
FA2G1	0.910748	0.101128			4	3	1	1	0			3.64299	2.73224	0.910748	0.910748	0			0.404511	0.303384	0.101128	0.101128	0
FA2G2	0.501605	1			4	3	2	1	0			2.00642	1.50481	1.00321	0.501605	0			4	3	2	1	0
FA3	0.122929	0			5	3	0	1	0			0.614645	0.368787	0	0.122929	0			0	0	0	0	0
FA3G1	0.0303529	0			5	3	1	1	0			0.151764	0.0910586	0.0303529	0.0303529	0			0	0	0	0	0
FA3G3	0	0.0640913			5	3	3	1	0			0	0	0	0	0			0.320457	0.192274	0.192274	0.0640913	0
Man3	0.366415	0.0281148			2	3	0	0	0			0.73283	1.09925	0	0	0			0.0562295	0.0843443	0	0	0
Man4	0.120893	0.0118699			2	4	0	0	0			0.241785	0.483571	0	0	0			0.0237397	0.0474794	0	0	0
Man5	0.615363	0.247807			2	5	0	0	0			1.23073	3.07681	0	0	0			0.495614	1.23903	0	0	0
Man6	0.284893	0.0517772			2	6	0	0	0			0.569786	1.70936	0	0	0			0.103554	0.310663	0	0	0
Man7	0.399227	0.0755618			2	7	0	0	0			0.798453	2.79459	0	0	0			0.151124	0.528932	0	0	0
Man8	0.0667425	0			2	8	0	0	0			0.133485	0.53394	0	0	0			0	0	0	0	0
Man9	0.0215074	0			2	9	0	0	0			0.0430149	0.193567	0	0	0			0	0	0	0	0
FA1G1S1	0.0276063	0			3	3	1	1	1			0.082819	0.082819	0.0276063	0.0276063	0.0276063			0	0	0	0	0
FA2G1S1	0.712792	0.0131508			4	3	1	1	1			2.85117	2.13838	0.712792	0.712792	0.712792			0.0526033	0.0394525	0.0131508	0.0131508	0.0131508
FA2G2S1	0.829216	0.243542			4	3	2	1	1			3.31686	2.48765	1.65843	0.829216	0.829216			0.974168	0.730626	0.487084	0.243542	0.243542
FA2G2S2	0.152821	0.0186901			4	3	2	1	2			0.611282	0.458462	0.305641	0.152821	0.305641			0.0747603	0.0560702	0.0373802	0.0186901	0.0373802
FA3G1S1	0.0266573	0			5	3	1	1	1			0.133287	0.0799719	0.0266573	0.0266573	0.0266573			0	0	0	0	0
A1	0.585984	0.0286077			3	3	0	0	0			1.75795	1.75795	0	0	0			0.0858232	0.0858232	0	0	0
A1G1	0.192	0.0457994			3	3	1	0	0			0.575999	0.575999	0.192	0	0			0.137398	0.137398	0.0457994	0	0
A2	1	0.175209			4	3	0	0	0			4	3	0	0	0			0.700838	0.525628	0	0	0
A2G1	0.323107	0.312865			4	3	1	0	0			1.29243	0.969321	0.323107	0	0			1.25146	0.938595	0.312865	0	0
A2G2	0.299301	0.66778			4	3	2	0	0			1.1972	0.897904	0.598602	0	0			2.67112	2.00334	1.33556	0	0
A3	0.0415415	0.0191321			5	3	0	0	0			0.207708	0.124625	0	0	0			0.0956603	0.0573962	0	0	0
A3G3	0	0.0822825			5	3	3	0	0			0	0	0	0	0			0.411413	0.246848	0.246848	0	0
A1G1S1	0.0557712	0			3	3	1	0	1			0.167314	0.167314	0.0557712	0	0.0557712			0	0	0	0	0
A2G1S1	0.348692	0.0526753			4	3	1	0	1			1.39477	1.04608	0.348692	0	0.348692			0.210701	0.158026	0.0526753	0	0.0526753
A2G2S1	0.300819	0.410561			4	3	2	0	1			1.20328	0.902456	0.601638	0	0.300819			1.64225	1.23168	0.821123	0	0.410561
A2G2S2	0.0442607	0.0594746			4	3	2	0	2			0.177043	0.132782	0.0885214	0	0.0885214			0.237898	0.178424	0.118949	0	0.118949
A3G3S1	0	0.0356932			5	3	3	0	1			0	0	0	0	0			0.178466	0.10708	0.10708	0	0.0356932
M4-FA1G1	0.0500581	0			3	4	1	1	0			0.150174	0.200232	0.0500581	0.0500581	0			0	0	0	0	0
M4-FA2G2	0	0.0296626			4	4	2	1	0			0	0	0	0	0			0.11865	0.11865	0.0593252	0.0296626	0
M4-A1G1	0.115949	0.0215231			3	4	1	0	0			0.347847	0.463796	0.115949	0	0			0.0645694	0.0860925	0.0215231	0	0
M4-A1G1S1	0.0339341	0			3	4	1	0	1			0.101802	0.135736	0.0339341	0	0.0339341			0	0	0	0	0
M5-A1G1	0.0504595	0.015808			3	5	1	0	0			0.151378	0.252297	0.0504595	0	0			0.0474241	0.0790401	0.015808	0	0
M5-A1G1S1	0.0219048	0			3	5	1	0	1			0.0657144	0.109524	0.0219048	0	0.0219048			0	0	0	0	0
												33.927	33.8271	7.22383	4.45006	2.75156			14.7017	12.6298	5.96857	1.51809	0.911952
Not glycosylated	0.000768199	0.00762066									Average Composition	3.48369	3.47343	0.741756	0.45694	0.282535		Average Composition	3.80811	3.27142	1.54601	0.393223	0.236219
Sum	9.73882	3.86063
SUMMARY
Non-glycosylated	7.88739e-05	0.00197005
0NeuAc	0.737702	0.784028
1NeuAc	0.242061	0.195725
2NeuAc	0.0202367	0.0202466
3NeuAc	0	0
4NeuAc	0	0
	1	1
Average NeuAc	0.282535	0.236219
High Mannose	0.192533	0.107529
Hybrid	0.0279608	0.0173531
Biantennary	0.630738	0.803729
Triantennary	0.022742	0.0521156
Tetraantennary	0	0
Other	0.126027	0.0192733
	1	1
Fully Gal	0.253742	0.680696
Partial Gal	0.525764	0.194422
Other	0.220493	0.124882
	1	1
Fucosylated	0.45694	0.393223
Afucosylated	0.350527	0.499248
High Mannose	0.192533	0.107529
	1	1

## Sheet: N149_Ch
	S-VLP	SmT2v3	Values <1% set to 0%		HexNAc	Man	Gal	Fuc	NeuAc		S-VLP	HexNAc	Man	Gal	Fuc	NeuAc		SmT2v3	HexNAc	Man	Gal	Fuc	NeuAc
Core	0.0337519	0			2	3	0	1	0			0.0675038	0.101256	0	0.0337519	0			0	0	0	0	0
FA1	0.397799	0.0202821			3	3	0	1	0			1.1934	1.1934	0	0.397799	0			0.0608463	0.0608463	0	0.0202821	0
FA1G1	0.0238526	0.0131063			3	3	1	1	0			0.0715577	0.0715577	0.0238526	0.0238526	0			0.0393189	0.0393189	0.0131063	0.0131063	0
FA2	1	0.148665			4	3	0	1	0			4	3	0	1	0			0.59466	0.445995	0	0.148665	0
FA2G1	0.566257	0.315983			4	3	1	1	0			2.26503	1.69877	0.566257	0.566257	0			1.26393	0.94795	0.315983	0.315983	0
FA2G2	0.264932	0.757872			4	3	2	1	0			1.05973	0.794795	0.529863	0.264932	0			3.03149	2.27362	1.51574	0.757872	0
FA3	0.414919	0.056747			5	3	0	1	0			2.0746	1.24476	0	0.414919	0			0.283735	0.170241	0	0.056747	0
FA3G1	0.094569	0.0239189			5	3	1	1	0			0.472845	0.283707	0.094569	0.094569	0			0.119595	0.0717568	0.0239189	0.0239189	0
FA3G3	0.0161377	0.106418			5	3	3	1	0			0.0806886	0.0484131	0.0484131	0.0161377	0			0.532089	0.319253	0.319253	0.106418	0
FA4	0.0508149	0.0170013			6	3	0	1	0			0.30489	0.152445	0	0.0508149	0			0.102008	0.0510038	0	0.0170013	0
Man5	0.0210596	0.16084			2	5	0	0	0			0.0421191	0.105298	0	0	0			0.321681	0.804202	0	0	0
FA2G1S1	0.777513	0.239978			4	3	1	1	1			3.11005	2.33254	0.777513	0.777513	0.777513			0.959912	0.719934	0.239978	0.239978	0.239978
FA2G2S1	0.738101	1			4	3	2	1	1			2.95241	2.2143	1.4762	0.738101	0.738101			4	3	2	1	1
FA2G2S2	0.771176	0.534394			4	3	2	1	2			3.0847	2.31353	1.54235	0.771176	1.54235			2.13758	1.60318	1.06879	0.534394	1.06879
FA3G1S1	0.172913	0.0157285			5	3	1	1	1			0.864563	0.518738	0.172913	0.172913	0.172913			0.0786425	0.0471855	0.0157285	0.0157285	0.0157285
FA3G2S1	0.14501	0.0651209			5	3	2	1	1			0.725049	0.43503	0.29002	0.14501	0.14501			0.325605	0.195363	0.130242	0.0651209	0.0651209
FA3G2S2	0.128262	0.0366386			5	3	2	1	2			0.641309	0.384785	0.256523	0.128262	0.256523			0.183193	0.109916	0.0732773	0.0366386	0.0732773
FA3G3S1	0.0877446	0.321645			5	3	3	1	1			0.438723	0.263234	0.263234	0.0877446	0.0877446			1.60822	0.964934	0.964934	0.321645	0.321645
FA3G3S2	0.147018	0.122667			5	3	3	1	2			0.735091	0.441055	0.441055	0.147018	0.294036			0.613336	0.368002	0.368002	0.122667	0.245335
FA3G3S3	0.04111	0			5	3	3	1	3			0.20555	0.12333	0.12333	0.04111	0.12333			0	0	0	0	0
FA4G4S1	0	0.0785794			6	3	4	1	1			0	0	0	0	0			0.471476	0.235738	0.314318	0.0785794	0.0785794
FA4G4S2	0	0.0283059			6	3	4	1	2			0	0	0	0	0			0.169835	0.0849177	0.113224	0.0283059	0.0566118
A2G2	0	0.0248813			4	3	2	0	0			0	0	0	0	0			0.0995253	0.074644	0.0497627	0	0
A2G2S1	0	0.0556844			4	3	2	0	1			0	0	0	0	0			0.222738	0.167053	0.111369	0	0.0556844
												24.3898	17.7209	6.6061	5.87188	4.13752			17.2194	12.7551	7.63763	3.90305	3.22075
Not glycosylated	1.53556	1.86738									Average Composition	4.13882	3.00715	1.12102	0.996426	0.702115		Average Composition	4.15481	3.07762	1.84285	0.941752	0.777122
Sum	5.89294	4.14446
SUMMARY
Non-glycosylated	0.206712	0.310617
0NeuAc	0.489415	0.397088
1NeuAc	0.326031	0.428702
2NeuAc	0.177578	0.17421
3NeuAc	0.00697615	0
4NeuAc	0	0
	1	1
Average NeuAc	0.702115	0.777122
High Mannose	0.0035737	0.0388086
Hybrid	0	0
Biantennary	0.698799	0.742548
Triantennary	0.211725	0.180695
Tetraantennary	0.00862302	0.0298921
Other	0.0772795	0.00805615
	1	1
Fully Gal	0.354674	0.734367
Partial Gal	0.636025	0.226824
Other	0.00930121	0.0388086
	1	1
Fucosylated	0.996426	0.941752
Afucosylated	0	0.0194394
High Mannose	0.0035737	0.0388086
	1	1

## Sheet: N165_Tr
	S-VLP	SmT2v3	Values <1% set to 0%		HexNAc	Man	Gal	Fuc	NeuAc		S-VLP	HexNAc	Man	Gal	Fuc	NeuAc		SmT2v3	HexNAc	Man	Gal	Fuc	NeuAc
FA1	0.0240067	0			3	3	0	1	0			0.0720201	0.0720201	0	0.0240067	0			0	0	0	0	0
FA1G1	0	0.0214672			3	3	1	1	0			0	0	0	0	0			0.0644016	0.0644016	0.0214672	0.0214672	0
FA2	0.238302	0.0688042			4	3	0	1	0			0.953208	0.714906	0	0.238302	0			0.275217	0.206413	0	0.0688042	0
FA2G1	0.258641	0.0950822			4	3	1	1	0			1.03457	0.775924	0.258641	0.258641	0			0.380329	0.285247	0.0950822	0.0950822	0
FA2G2	0.219183	0.624769			4	3	2	1	0			0.876732	0.657549	0.438366	0.219183	0			2.49908	1.87431	1.24954	0.624769	0
FA3	0.179179	0.0223393			5	3	0	1	0			0.895896	0.537538	0	0.179179	0			0.111696	0.0670178	0	0.0223393	0
FA3G1	0.0947329	0.0124212			5	3	1	1	0			0.473664	0.284199	0.0947329	0.0947329	0			0.0621058	0.0372635	0.0124212	0.0124212	0
FA3G2	0.0436146	0.0530749			5	3	2	1	0			0.218073	0.130844	0.0872292	0.0436146	0			0.265375	0.159225	0.10615	0.0530749	0
FA3G3	0.0142147	0.259309			5	3	3	1	0			0.0710734	0.0426441	0.0426441	0.0142147	0			1.29654	0.777926	0.777926	0.259309	0
FA4	0.0153509	0.0286089			6	3	0	1	0			0.0921052	0.0460526	0	0.0153509	0			0.171653	0.0858267	0	0.0286089	0
FA4G4	0	0.063178			6	3	4	1	0			0	0	0	0	0			0.379068	0.189534	0.252712	0.063178	0
Man3	0.165716	0.0363909			2	3	0	0	0			0.331433	0.497149	0	0	0			0.0727818	0.109173	0	0	0
Man4	0.146965	0			2	4	0	0	0			0.29393	0.58786	0	0	0			0	0	0	0	0
Man5	0.117442	0.183976			2	5	0	0	0			0.234884	0.587211	0	0	0			0.367951	0.919879	0	0	0
Man6	0.241107	0.0877807			2	6	0	0	0			0.482214	1.44664	0	0	0			0.175561	0.526684	0	0	0
Man7	0.0447477	0.0682058			2	7	0	0	0			0.0894955	0.313234	0	0	0			0.136412	0.477441	0	0	0
FA2G1S1	0.43669	0			4	3	1	1	1			1.74676	1.31007	0.43669	0.43669	0.43669			0	0	0	0	0
FA2G2S1	1	1			4	3	2	1	1			4	3	2	1	1			4	3	2	1	1
FA2G2S2	0.330933	0.0852649			4	3	2	1	2			1.32373	0.992798	0.661865	0.330933	0.661865			0.34106	0.255795	0.17053	0.0852649	0.17053
FA3G1S1	0.064926	0			5	3	1	1	1			0.32463	0.194778	0.064926	0.064926	0.064926			0	0	0	0	0
FA3G2S1	0.0759438	0			5	3	2	1	1			0.379719	0.227832	0.151888	0.0759438	0.0759438			0	0	0	0	0
FA3G2S2	0.0515892	0			5	3	2	1	2			0.257946	0.154768	0.103178	0.0515892	0.103178			0	0	0	0	0
FA3G3S1	0.065707	0.281682			5	3	3	1	1			0.328535	0.197121	0.197121	0.065707	0.065707			1.40841	0.845045	0.845045	0.281682	0.281682
FA3G3S2	0.0170085	0.082062			5	3	3	1	2			0.0850424	0.0510255	0.0510255	0.0170085	0.034017			0.41031	0.246186	0.246186	0.082062	0.164124
FA3G3S3	0.0343395	0.0169739			5	3	3	1	3			0.171697	0.103018	0.103018	0.0343395	0.103018			0.0848693	0.0509216	0.0509216	0.0169739	0.0509216
FA4G4S1	0	0.11331			6	3	4	1	1			0	0	0	0	0			0.679862	0.339931	0.453242	0.11331	0.11331
FA4G4S2	0	0.0530908			6	3	4	1	2			0	0	0	0	0			0.318545	0.159272	0.212363	0.0530908	0.106182
FA4G4S3	0	0.0243417			6	3	4	1	3			0	0	0	0	0			0.14605	0.073025	0.0973667	0.0243417	0.073025
A1G1	0.0538829	0.010395			3	3	1	0	0			0.161649	0.161649	0.0538829	0	0			0.0311849	0.0311849	0.010395	0	0
A2	0.0594194	0			4	3	0	0	0			0.237678	0.178258	0	0	0			0	0	0	0	0
A2G1	0.254107	0			4	3	1	0	0			1.01643	0.762321	0.254107	0	0			0	0	0	0	0
A2G2	0.0716319	0.236856			4	3	2	0	0			0.286528	0.214896	0.143264	0	0			0.947424	0.710568	0.473712	0	0
A2G2S1	0.0956954	0.208906			4	3	2	0	1			0.382781	0.287086	0.191391	0	0.0956954			0.835623	0.626717	0.417812	0	0.208906
A2G2S2	0.092604	0.0304232			4	3	2	0	2			0.370416	0.277812	0.185208	0	0.185208			0.121693	0.0912696	0.0608464	0	0.0608464
A3G3S1	0	0.0257657			5	3	3	0	1			0	0	0	0	0			0.128828	0.077297	0.077297	0	0.0257657
A3G3S2	0	0.0210811			5	3	3	0	2			0	0	0	0	0			0.105405	0.0632432	0.0632432	0	0.0421621
M4-FA2G2	0.0392953	0.0339483			4	4	2	1	0			0.157181	0.157181	0.0785906	0.0392953	0			0.135793	0.135793	0.0678966	0.0339483	0
M6-FA1G1	0.031076	0			3	6	1	1	0			0.0932281	0.186456	0.031076	0.031076	0			0	0	0	0	0
M4-A2G2	0.0123617	0.0228559			4	4	2	0	0			0.0494467	0.0494467	0.0247234	0	0			0.0914235	0.0914235	0.0457117	0	0
M5-A1G1	0.0447896	0.0126178			3	5	1	0	0			0.134369	0.223948	0.0447896	0	0			0.0378533	0.0630888	0.0126178	0	0
												17.6271	15.4242	5.69836	3.23473	2.82625			16.0825	12.6411	7.82048	2.93973	2.29745
Not glycosylated	0.0469418	0.0391459									Average Composition	3.80287	3.32763	1.22937	0.697862	0.609736		Average Composition	4.13966	3.25384	2.013	0.75669	0.591368
Sum	4.6352	3.88498
SUMMARY
Non-glycosylated	0.0100257	0.00997569
0NeuAc	0.511254	0.499894
1NeuAc	0.375164	0.419478
2NeuAc	0.106173	0.0699931
3NeuAc	0.00740841	0.0106347
4NeuAc	0	0
	1	1
Average NeuAc	0.609736	0.591368
High Mannose	0.154465	0.0968739
Hybrid	0.0275118	0.0178693
Biantennary	0.659563	0.604921
Triantennary	0.138345	0.199411
Tetraantennary	0.0033118	0.0727236
Other	0.0168039	0.00820137
	1	1
Fully Gal	0.430445	0.813099
Partial Gal	0.387578	0.0721576
Other	0.181977	0.114743
	1	1
Fucosylated	0.697862	0.75669
Afucosylated	0.147672	0.146436
High Mannose	0.154465	0.0968739
	1	1

## Sheet: N165_GC
	S-VLP	SmT2v3	Values <1% set to 0%		HexNAc	Man	Gal	Fuc	NeuAc		S-VLP	HexNAc	Man	Gal	Fuc	NeuAc		SmT2v3	HexNAc	Man	Gal	Fuc	NeuAc
FA1	0.0296918	0			3	3	0	1	0			0.0890753	0.0890753	0	0.0296918	0			0	0	0	0	0
FA2	1	0.113234			4	3	0	1	0			4	3	0	1	0			0.452935	0.339701	0	0.113234	0
FA2G1	0.351509	0.116326			4	3	1	1	0			1.40603	1.05453	0.351509	0.351509	0			0.465303	0.348977	0.116326	0.116326	0
FA2G2	0.22679	1			4	3	2	1	0			0.907159	0.680369	0.453579	0.22679	0			4	3	2	1	0
FA3	0.1798	0.0547177			5	3	0	1	0			0.898999	0.539399	0	0.1798	0			0.273589	0.164153	0	0.0547177	0
FA3G2	0	0.038659			5	3	2	1	0			0	0	0	0	0			0.193295	0.115977	0.0773179	0.038659	0
FA3G3	0	0.411558			5	3	3	1	0			0	0	0	0	0			2.05779	1.23467	1.23467	0.411558	0
FA4G4	0	0.0494464			6	3	4	1	0			0	0	0	0	0			0.296678	0.148339	0.197786	0.0494464	0
Man3	0.043249	0			2	3	0	0	0			0.0864981	0.129747	0	0	0			0	0	0	0	0
Man4	0.0817212	0			2	4	0	0	0			0.163442	0.326885	0	0	0			0	0	0	0	0
Man5	0.121868	0.162526			2	5	0	0	0			0.243735	0.609338	0	0	0			0.325052	0.812631	0	0	0
Man6	0.173011	0.0528774			2	6	0	0	0			0.346022	1.03806	0	0	0			0.105755	0.317264	0	0	0
FA2G1S1	0.227136	0			4	3	1	1	1			0.908544	0.681408	0.227136	0.227136	0.227136			0	0	0	0	0
FA2G2S1	0.260679	0.269179			4	3	2	1	1			1.04271	0.782036	0.521357	0.260679	0.260679			1.07672	0.807538	0.538359	0.269179	0.269179
FA2G2S2	0.203363	0.0661386			4	3	2	1	2			0.813452	0.610089	0.406726	0.203363	0.406726			0.264554	0.198416	0.132277	0.0661386	0.132277
FA3G3S1	0	0.358964			5	3	3	1	1			0	0	0	0	0			1.79482	1.07689	1.07689	0.358964	0.358964
FA3G3S2	0	0.0491168			5	3	3	1	2			0	0	0	0	0			0.245584	0.14735	0.14735	0.0491168	0.0982336
FA4G4S1	0	0.0560597			6	3	4	1	1			0	0	0	0	0			0.336358	0.168179	0.224239	0.0560597	0.0560597
A2	0.137659	0			4	3	0	0	0			0.550636	0.412977	0	0	0			0	0	0	0	0
A2G2	0	0.191678			4	3	2	0	0			0	0	0	0	0			0.76671	0.575033	0.383355	0	0
A3G3	0	0.0308327			5	3	3	0	0			0	0	0	0	0			0.154163	0.0924981	0.0924981	0	0
A2G2S1	0	0.193196			4	3	2	0	1			0	0	0	0	0			0.772785	0.579589	0.386392	0	0.193196
M5-FA1G1	0	0.0470653			3	5	1	1	0			0	0	0	0	0			0.141196	0.235327	0.0470653	0.0470653	0
												11.4563	9.95391	1.96031	2.47897	0.894541			13.7233	10.3625	6.65453	2.63046	1.10791
Not glycosylated	0	0									Average Composition	3.7729	3.27811	0.645586	0.816396	0.294598		Average Composition	4.20756	3.17716	2.04028	0.806501	0.339686
Sum	3.03648	3.26157
SUMMARY
Non-glycosylated	0	0
0NeuAc	0.772375	0.695652
1NeuAc	0.160652	0.269011
2NeuAc	0.0669734	0.0353373
3NeuAc	0	0
4NeuAc	0	0
	1	1
Average NeuAc	0.294598	0.339686
High Mannose	0.138268	0.0660428
Hybrid	0	0.0144302
Biantennary	0.79274	0.597795
Triantennary	0.0592133	0.289384
Tetraantennary	0	0.0323482
Other	0.00977836	0
	1	1
Fully Gal	0.227511	0.820515
Partial Gal	0.634221	0.0990124
Other	0.138268	0.0804731
	1	1
Fucosylated	0.816396	0.806501
Afucosylated	0.0453351	0.127456
High Mannose	0.138268	0.0660428
	1	1

## Sheet: N234_Tr
	S-VLP	SmT2v3	Values <1% set to 0%		HexNAc	Man	Gal	Fuc	NeuAc		S-VLP	HexNAc	Man	Gal	Fuc	NeuAc		SmT2v3	HexNAc	Man	Gal	Fuc	NeuAc
FA2	0.221257	0.081717			4	3	0	1	0			0.885028	0.663771	0	0.221257	0			0.326868	0.245151	0	0.081717	0
FA2G1	0.0242501	0.074837			4	3	1	1	0			0.0970004	0.0727503	0.0242501	0.0242501	0			0.299348	0.224511	0.074837	0.074837	0
FA2G2	0	0.0511509			4	3	2	1	0			0	0	0	0	0			0.204604	0.153453	0.102302	0.0511509	0
Man3	0.150285	0.158603			2	3	0	0	0			0.300571	0.450856	0	0	0			0.317205	0.475808	0	0	0
Man4	0.865823	0.569972			2	4	0	0	0			1.73165	3.46329	0	0	0			1.13994	2.27989	0	0	0
Man5	1	0.492911			2	5	0	0	0			2	5	0	0	0			0.985822	2.46455	0	0	0
Man6	0.253054	0.792481			2	6	0	0	0			0.506108	1.51832	0	0	0			1.58496	4.75489	0	0	0
Man7	0.381056	0.929085			2	7	0	0	0			0.762112	2.66739	0	0	0			1.85817	6.5036	0	0	0
Man8	0.838913	0.983083			2	8	0	0	0			1.67783	6.7113	0	0	0			1.96617	7.86467	0	0	0
Man9	0.809556	1			2	9	0	0	0			1.61911	7.28601	0	0	0			2	9	0	0	0
A1	0	0.103702			3	3	0	0	0			0	0	0	0	0			0.311105	0.311105	0	0	0
A1G1	0	0.158428			3	3	1	0	0			0	0	0	0	0			0.475283	0.475283	0.158428	0	0
A2	0.220102	0.150174			4	3	0	0	0			0.880407	0.660306	0	0	0			0.600698	0.450523	0	0	0
A2G1	0	0.159246			4	3	1	0	0			0	0	0	0	0			0.636984	0.477738	0.159246	0	0
A2G2	0	0.129131			4	3	2	0	0			0	0	0	0	0			0.516523	0.387392	0.258262	0	0
M4-A1G1	0.021988	0.0926685			3	4	1	0	0			0.0659641	0.0879522	0.021988	0	0			0.278005	0.370674	0.0926685	0	0
M5-A1G1	0	0.0511523			3	5	1	0	0			0	0	0	0	0			0.153457	0.255762	0.0511523	0	0
												10.5258	28.582	0.0462382	0.245507	0			13.6551	36.695	0.896895	0.207705	0
Not glycosylated	0.0494204	0.0718403									Average Composition	2.19915	5.97164	0.00966055	0.0512939	0		Average Composition	2.2841	6.13799	0.150024	0.0347429	0
Sum	4.78628	5.97834
SUMMARY
Non-glycosylated	0.0102199	0.0118741
0NeuAc	1	1
1NeuAc	0	0
2NeuAc	0	0
3NeuAc	0	0
4NeuAc	0	0
	1	1
Average NeuAc	0	0
High Mannose	0.898126	0.823997
Hybrid	0.00459397	0.024057
Biantennary	0.0972798	0.1081
Triantennary	0	0
Tetraantennary	0	0
Other	0	0.0438465
	1	1
Fully Gal	0	0.0566561
Partial Gal	0.0972798	0.09529
Other	0.90272	0.848054
	1	1
Fucosylated	0.0512939	0.0347429
Afucosylated	0.0505799	0.14126
High Mannose	0.898126	0.823997
	1	1

## Sheet: N282_Tr
	S-VLP	SmT2v3	Values <1% set to 0%		HexNAc	Man	Gal	Fuc	NeuAc		S-VLP	HexNAc	Man	Gal	Fuc	NeuAc		SmT2v3	HexNAc	Man	Gal	Fuc	NeuAc
FA1	0.0268842	0.011622			3	3	0	1	0			0.0806527	0.0806527	0	0.0268842	0			0.0348661	0.0348661	0	0.011622	0
FA2	0.593396	0.230496			4	3	0	1	0			2.37358	1.78019	0	0.593396	0			0.921983	0.691487	0	0.230496	0
FA2G1	0.270863	0.38305			4	3	1	1	0			1.08345	0.812588	0.270863	0.270863	0			1.5322	1.14915	0.38305	0.38305	0
FA2G2	0.390361	1			4	3	2	1	0			1.56145	1.17108	0.780723	0.390361	0			4	3	2	1	0
FA3	1	0.184494			5	3	0	1	0			5	3	0	1	0			0.922472	0.553483	0	0.184494	0
FA3G1	0.468095	0.0727785			5	3	1	1	0			2.34048	1.40429	0.468095	0.468095	0			0.363893	0.218336	0.0727785	0.0727785	0
FA3G2	0.172503	0.0913714			5	3	2	1	0			0.862515	0.517509	0.345006	0.172503	0			0.456857	0.274114	0.182743	0.0913714	0
FA3G3	0.185537	0.17654			5	3	3	1	0			0.927683	0.55661	0.55661	0.185537	0			0.8827	0.52962	0.52962	0.17654	0
FA4	0.109445	0.0469208			6	3	0	1	0			0.656667	0.328334	0	0.109445	0			0.281525	0.140762	0	0.0469208	0
FA4G1	0.0259941	0.0144977			6	3	1	1	0			0.155964	0.0779822	0.0259941	0.0259941	0			0.0869864	0.0434932	0.0144977	0.0144977	0
FA4G3	0	0.0211491			6	3	3	1	0			0	0	0	0	0			0.126894	0.0634472	0.0634472	0.0211491	0
FA4G4	0.0111528	0.0685438			6	3	4	1	0			0.066917	0.0334585	0.0446113	0.0111528	0			0.411263	0.205631	0.274175	0.0685438	0
Man5	0.0131644	0.0382541			2	5	0	0	0			0.0263288	0.0658219	0	0	0			0.0765081	0.19127	0	0	0
FA2G1S1	0.145219	0.062868			4	3	1	1	1			0.580877	0.435658	0.145219	0.145219	0.145219			0.251472	0.188604	0.062868	0.062868	0.062868
FA2G2S1	0.385188	0.856645			4	3	2	1	1			1.54075	1.15557	0.770377	0.385188	0.385188			3.42658	2.56993	1.71329	0.856645	0.856645
FA2G2S2	0.0544269	0.175285			4	3	2	1	2			0.217707	0.163281	0.108854	0.0544269	0.108854			0.70114	0.525855	0.35057	0.175285	0.35057
FA3G1S1	0.359704	0.0113981			5	3	1	1	1			1.79852	1.07911	0.359704	0.359704	0.359704			0.0569905	0.0341943	0.0113981	0.0113981	0.0113981
FA3G2S1	0.272073	0.0758459			5	3	2	1	1			1.36036	0.816218	0.544146	0.272073	0.272073			0.379229	0.227538	0.151692	0.0758459	0.0758459
FA3G2S2	0.0407481	0			5	3	2	1	2			0.20374	0.122244	0.0814961	0.0407481	0.0814961			0	0	0	0	0
FA3G3S1	0.206724	0.55162			5	3	3	1	1			1.03362	0.620172	0.620172	0.206724	0.206724			2.7581	1.65486	1.65486	0.55162	0.55162
FA3G3S2	0.0537461	0.0781537			5	3	3	1	2			0.268731	0.161238	0.161238	0.0537461	0.107492			0.390768	0.234461	0.234461	0.0781537	0.156307
FA4G1S1	0.0275889	0			6	3	1	1	1			0.165533	0.0827667	0.0275889	0.0275889	0.0275889			0	0	0	0	0
FA4G4S1	0	0.0830304			6	3	4	1	1			0	0	0	0	0			0.498182	0.249091	0.332122	0.0830304	0.0830304
FA4G4S2	0	0.0504685			6	3	4	1	2			0	0	0	0	0			0.302811	0.151406	0.201874	0.0504685	0.100937
A1	0.0242433	0			3	3	0	0	0			0.0727298	0.0727298	0	0	0			0	0	0	0	0
A2	0.0745281	0.0120276			4	3	0	0	0			0.298112	0.223584	0	0	0			0.0481103	0.0360828	0	0	0
A2G2	0	0.166007			4	3	2	0	0			0	0	0	0	0			0.664029	0.498022	0.332014	0	0
A3	0.111359	0			5	3	0	0	0			0.556797	0.334078	0	0	0			0	0	0	0	0
A3G3	0	0.0208328			5	3	3	0	0			0	0	0	0	0			0.104164	0.0624983	0.0624983	0	0
A2G2S1	0	0.035799			4	3	2	0	1			0	0	0	0	0			0.143196	0.107397	0.0715981	0	0.035799
												23.2332	15.0952	5.3107	4.79965	1.69434			19.8229	13.6356	8.69956	4.24678	2.28502
Not glycosylated	0.00786	0.0238382									Average Composition	4.62541	3.00524	1.05729	0.955545	0.33732		Average Composition	4.38589	3.01693	1.92481	0.939615	0.505569
Sum	5.02294	4.5197
SUMMARY
Non-glycosylated	0.00156238	0.00524661
0NeuAc	0.692328	0.561671
1NeuAc	0.278024	0.371088
2NeuAc	0.0296482	0.0672406
3NeuAc	0	0
4NeuAc	0	0
	1	1
Average NeuAc	0.33732	0.505569
High Mannose	0.00262085	0.00846385
Hybrid	0	0
Biantennary	0.381048	0.646542
Triantennary	0.571475	0.279451
Tetraantennary	0.0346769	0.0629711
Other	0.0101788	0.00257142
	1	1
Fully Gal	0.256251	0.721934
Partial Gal	0.741128	0.269602
Other	0.00262085	0.00846385
	1	1
Fucosylated	0.955545	0.939615
Afucosylated	0.0418342	0.0519209
High Mannose	0.00262085	0.00846385
	1	1

[truncated: 17 more sheets: N331_aL, N343_aL, N603_aL, N616_aL1, N616_aL2, N657_aL, N709_aL, N717_aL, N801_Tr, N1074_Tr, N1098_Tr, N1134_aL, N1194_Tr, N1194_GC, GlycanList, Sheet1, Sheet2]
