# Supplementary material for: Preclinical evaluation of manufacturable SARS-CoV-2 spike virus-like particles produced in Chinese Hamster Ovary cells
Source: Commun Med (Lond). 2023 Aug 23;3:116. doi: 10.1038/s43856-023-00340-7 (PMC10447459; doi:10.1038/s43856-023-00340-7)
Supplement: Supplementary file 5 — Supplementary Data 2 [file 43856_2023_340_MOESM5_ESM.xlsx]

## Sheet:  Fig 2b
	Sedimented FL-S VLPs
Total S (mg/L)	8.49	8.21	6.8	9.2	8.755	9.4

## Sheet: Fig 2f
	Purified FL-S VLPs
Total S (mg/L)	2.42	1.4	2.9	2.83

## Sheet: Fig 2g
	S concentration (µg/mL)	S-VLP		S-VLP (no-hACE2 coating)
S-VLP	20	4		0.195
	6.667	4		0.114
	2.222	4		0.086
	0.741	3.184		0.078
	0.247	1.735		0.074
	0.0823	0.887		0.077
	0.0274	0.457		0.083
	0.00914	0.281		0.079
	0.00305	0.226		0.085
	0.00102	0.198		0.074
	0.000339	0.197		0.085

## Sheet: Fig 3b
Number of spikes	35	38	40	40	42	44	44	46	48	48	50	54	56	56	57	59	59	64	64	65	67	69	72	74	74	76	80	80	82	84	86
Core diameter	40	41	42	43	44	45	46	47	48	49	50	51	52	53	54	55	56	57	58	59	60	61	62	63	64	65	66	67	68	69	70
	*number of spike proteins generated by my Matlab code after inputing the spike protein core diameter.
Marked File	Contour Spikes Counted	Area Measured	Standard DV	Perimeter Measured	Diameter Calculated (nm)	Contour Occupancy
3	17	1830.82	49.251	151.663	48.276	8.92
4	15	1148.52	45.514	120.067	38.219	8
5	19	2342.78	56.284	171.524	54.598	9.03
6	21	2806.84	45.3	187.773	59.77	8.94
7	17	1987.13	52.543	157.982	50.287	9.29
8	18	2054.76	46.953	160.691	51.15	8.93
9	16	1518.78	55.852	138.122	43.966	8.63
10	15	1183.2	51.85	121.872	38.793	8.12		*VLP measurements obtained by cryo-EM images
11	17	1639.99	25.453	143.538	45.69	8.44
13	20	2646.65	50.467	182.357	58.046	9.12
14	17	2054.76	74.649	160.691	51.15	9.45
16	18	2010.17	58.044	158.885	50.575	8.83
16	17	2268.88	61.239	168.815	53.735	9.93
18	19	2465.73	62.995	176.038	56.035	9.27
19	18	1724.73	64.297	147.206	46.857	8.18
20	15	1542.29	61.962	139.128	44.286	9.28
21	17	1661.8	48.173	144.343	45.946	8.49
23	16	1420.27	61.71	133.608	42.529	8.35
24	16	1639.99	59.009	143.538	45.69	8.97
25	17	1636.17	46.554	143.519	45.683	8.44
26	20	2653.22	50.866	182.588	58.12	9.13
27	15	1169.71	58.455	121.176	38.571	8.08
28	25	3953.95	51.412	235.029	74.812	9.4
29	21	3116.29	48.136	197.804	62.963	9.42
33	20	2565.55	54.572	179.52	57.143	8.98
34	20	2491.84	56.343	176.827	56.286	8.84
36	18	2414.69	66.103	174.134	55.429	9.67
37	20	2936.82	71.289	192.086	61.143	9.6
38	22	3450.78	106.139	208.243	66.286	9.47
39	14	1014.59	35.463	112.872	35.928	8.06
39	13	1043.88	50.575	114.444	36.429	8.8
40	19	2428.55	48.487	174.633	55.587	9.19
41	23	3093	66.299	197.137	62.751	8.57
42	15	1262.71	57.67	126.024	40.115	8.4
43	18	1922.38	56.795	155.391	49.462	8.63
44	17	1797.37	61.894	150.257	47.828	8.84

## Sheet: Fig 4a
	3	3	0.3	0.06	3	0.3	0.06	Naïve
	873	4052	4523	52838	111632	94088	64274	47.7
	220	1235	6896	2569	131650	33360	31203	68.3
	2050	2780	13001	1006	92968	30477	39766	Not analyzed*
Anti-Spike IgG	3137	1914	1883	9243	86942	79941	52677	24
(OD=0.2; GMT)	368	7514	1729	1434	161807	52228	39864	10
	714	2804	11707	180	161725	82352	82686	12.3
	1889	2112	12937	18061	109995	76064	30768	19.1
	3161	4730	6301	3740	173605	55547	54551	Not analayzed*
	310	10747	6945	1943	163520	71763	63992	10
	7900	2319	3036	2488	98394	65536	17506	10
* Technical constraints

## Sheet: Fig 4b
	3	3	3	0.3	0.06	Naïve
	187.5	32.5	6163.75	4281.25	3401.25	7.5
	42.5	8.75	6288.75	2308.75	925	18.75
	293.75	45	6052.5	3353.75	2433.75	6.25
IFNγ+/E+6 Splenocytes	142.5	18.75	6897.5	4398.75	4720	0
(Mean)	192.5	8.75	6575	4841.25	1283.75	2.5
	45	17.5	4847.5	3693.75	3643.75	5
	66.25	8.75	3770	5083.75	223.75	0
	121.25	22.5	4161.25	2891.25	1281.25	3.75
	153.75	3.75	6497.5	2056.25	2085	10
	132.5	18.75	4985	5162.5	1386.25	10

## Sheet: Fig 4c
	3	3	0.3	0.06	3	0.3	0.06	Naïve
	0	43.1527	44.8233	99.8407	99.782	99.8481	99.8764	0
	0	17.9781	67.7211	38.7616	99.8714	97.7977	76.1221	0
	26.5421	48.5047	99.7165	2.66124	99.9302	87.3027	97.1596	6.58244
	44.5757	31.2658	10.8778	83.3558	99.9104	99.6669	98.686	0
Neutralization	11.861	62.236	11.7057	2.93845	99.8976	97.6826	99.2766	0
(Mean; %)	0	21.8159	97.445	3.44643	99.8908	99.6515	99.9266	0
	11.2436	34.1605	87.6919	82.287	95.3606	99.9412	92.7124	0
	19.5614	69.2152	78.4018	79.3703	99.7744	99.5185	99.1756	6.29781
	0	84.687	78.6583	15.2666	99.9299	99.5671	99.4033	2.68414
	67.5425	28.8781	25.8236	39.7299	99.8818	99.3138	87.6564	0.392712

## Sheet: Fig 4d
		Naïve						S VLP						AS01b						S-VLP/AS01b
	0	100	100	100	100	100	100	100	100	100	100	100	100	100	100	100	100	100	100	100	100	100	100	100	100
	1	100.935	99.018	98.5745	101.277	96.7057	99.1393	97.5038	98.3994	97.434	98.336	97.1212	98.0952	97.5427	98.5884	98.7768	99.1466	98.8456	98.1804	99.2874	96.9482	96.9087	98.3504	98.3685	97.7133
Body weight change	2	98.1294	94.1899	94.5118	100.798	94.7291	96.5571	94.6294	95.7317	95.5279	97.6228	95.6818	93.8095	94.3345	93.7593	96.4832	94.8022	94.9495	95.3753	98.4165	96.3804	96.046	97.9576	96.6009	96.8338
	3	97.272	91.7349	93.015	101.995	95.754	97.1831	95.4614	95.5031	95.6745	97.5436	97.4242	93.0476	94.5392	92.422	98.0887	92.7851	92.5685	95.906	100.475	97.516	97.0525	100.157	98.5044	97.6253
	4	96.3367	88.4615	90.8767	100.878	94.7291	95.1487	96.5961	96.0366	96.8475	97.8605	98.0303	94.7619	93.3106	91.0104	96.5596	90.9232	90.0433	96.2851	102.375	98.4386	98.0589	101.178	99.7961	97.2735
	5	94.4661	85.5974	89.0235	99.2019	93.7043	92.8795	97.5038	96.9512	76.6862	105.388	95.4545	96.2857	91.8771	89.153	95.1835	91.0008	88.3117	94.9204	103.8	98.9354	98.2746	101.335	100	97.1856

## Sheet: Fig 4e
	Naïve	S-VLP	AS01b	S-VLP/AS01b
	5.87969	3.73826	6.03672	1e-05
Viral load Log10	5.07093	3.6141	6.27572	2e-05
(PFU/g)	6.00462	3.18392	6.53692	1e-06
	5.92591	5.20854	5.80527	0
	6.01208	0	5.3457	0
	5.80047	0	5.23335	0

## Sheet: Fig 4f
	Naïve	S-VLP	AS01b	S-VLP/AS01b
	12.768	11.2189	10.2694	9.73616
Viral gRNA	12.343	10.2921	11.0766	10.2964
copies/g Lung (log10)	11.6387	11.4612	11.8669	9.88909
	13.0654	12.0967	12.7363	10.3989
	12.0828	9.78011	10.4539	0
	11.8344	10.1615	11.7816	10.0931
